# Supplementary material for: Pro-Inflammatory Biomarkers Combined with Body Composition Display a Strong Association with Knee Osteoarthritis in a Community-Based Study
Source: Biomolecules. 2023 Aug 28;13(9):1315. doi: 10.3390/biom13091315 (PMC10527309; doi:10.3390/biom13091315)
Supplement: Supplementary file 1 [file biomolecules-13-01315-s001.zip]

Archive with 1 entries (1 files):
- biomolecules-2523399-supplementary.pdf
